# Supplementary material for: Seasonal variations in carbon, nitrogen and phosphorus concentrations and C:N:P stoichiometry in different organs of a Larix principis-rupprechtii Mayr. plantation in the Qinling Mountains, China
Source: PLoS One. 2017 Sep 22;12(9):e0185163. doi: 10.1371/journal.pone.0185163 (PMC5609765; doi:10.1371/journal.pone.0185163)
Supplement: S1 Table — (XLSX) [file pone.0185163.s001.xlsx]

## Sheet: C-concentration
Sampling year	Plant organ	Sampling month	repeat-1	repeat-2	repeat-3
2012	Leaf	May	462.631	482.373	512.279
2012	Leaf	Jun	480.915	478.772	492.528
2012	Leaf	Jul	515.194	523.591	455.429
2012	Leaf	Aug	518.836	520.674	527.412
2012	Leaf	Sept	492.031	461.538	511.1
2012	Leaf	Oct	553.04	558.715	533.555
2013	Leaf	May	500.377	509.563	516.063
2013	Leaf	Jun	522.919	534.691	513.412
2013	Leaf	Jul	479.229	509.555	504.502
2013	Leaf	Aug	509.962	511.791	518.391
2013	Leaf	Sept	515.512	552.466	535.927
2013	Leaf	Oct	507.735	501.287	505.256
2014	Leaf	May	503.196	509.52	503.516
2014	Leaf	Jun	498.283	515.237	482.041
2014	Leaf	Jul	485.747	508.135	492.74
2014	Leaf	Aug	531.499	510.669	508.322
2014	Leaf	Sept	506.044	502.801	500.516
2014	Leaf	Oct	507.82	495.267	465.786
2015	Leaf	May	531.232	533.128	523.175
2015	Leaf	Jun	524.219	526.785	529.574
2015	Leaf	Jul	523.136	523.678	523.407
2015	Leaf	Aug	584.568	606.409	608.858
2015	Leaf	Sept	567.763	617.724	592.744
2015	Leaf	Oct	562.124	546.046	561.826
2012	Stem	May	474.912	469.559	518.602
2012	Stem	Jun	485.915	471.056	500.774
2012	Stem	Jul	319.739	336.22	327.979
2012	Stem	Aug	501.66	500.707	497.621
2012	Stem	Sept	465.152	498.401	493.477
2012	Stem	Oct	499.395	502.397	484.524
2013	Stem	May	484.83	510.705	513.699
2013	Stem	Jun	503.119	505.147	503.157
2013	Stem	Jul	509.286	523.279	582.829
2013	Stem	Aug	525.914	508.84	524.226
2013	Stem	Sept	506.948	510.269	499.844
2013	Stem	Oct	495.232	498.856	470.952
2014	Stem	May	485.834	491.533	507.635
2014	Stem	Jun	514.597	501.445	512.957
2014	Stem	Jul	499.419	493.51	528.571
2014	Stem	Aug	562.905	559.496	539.485
2014	Stem	Sept	509.005	510.065	501.041
2014	Stem	Oct	505.889	520.662	530.876
2015	Stem	May	498.886	508.864	504.573
2015	Stem	Jun	528.134	511.085	524.315
2015	Stem	Jul	621.991	565.364	529.605
2015	Stem	Aug	480.77	444.279	495.312
2015	Stem	Sept	525.292	511.584	532.892
2015	Stem	Oct	515.845	509.75	507.697
2012	Root	May	436.866	456.057	362.745
2012	Root	Jun	407.894	431.633	402.799
2012	Root	Jul	446.296	440.352	469.751
2012	Root	Aug	497.536	475.098	493.061
2012	Root	Sept	431.14	421.634	445.056
2012	Root	Oct	477.779	468.918	472.634
2013	Root	May	504.242	493.404	541.755
2013	Root	Jun	480.091	469.597	468.285
2013	Root	Jul	482.249	484.159	501.242
2013	Root	Aug	474.058	472.613	500.443
2013	Root	Sept	497.044	490.301	481.573
2013	Root	Oct	466.568	482.396	467.223
2014	Root	May	465.473	465.479	462.461
2014	Root	Jun	417.263	418.461	425.059
2014	Root	Jul	494.721	489.612	493.022
2014	Root	Aug	470.379	466.895	467.364
2014	Root	Sept	466.303	468.965	465.325
2014	Root	Oct	467.64	460.461	466.303
2015	Root	May	488.213	509.446	509.301
2015	Root	Jun	454.951	470.928	515.068
2015	Root	Jul	488.213	509.446	509.301
2015	Root	Aug	474.031	492.166	479.108
2015	Root	Sept	475.728	444.505	460.835
2015	Root	Oct	504.886	503.584	502.283

## Sheet: N-concentration
Sampling year	Plant organ	Sampling month	repeat-1	repeat-2	repeat-3
2012	Leaf	May	20.7811	20.8644	20.5622
2012	Leaf	Jun	16.792	17.4677	17.7999
2012	Leaf	Jul	19.323	20.1683	23.0482
2012	Leaf	Aug	19.3614	19.0756	19.4777
2012	Leaf	Sept	17.6305	18.0465	18.7126
2012	Leaf	Oct	5.84136	5.96777	6.13839
2013	Leaf	May	21.7162	22.2438	20.8145
2013	Leaf	Jun	18.2919	17.336	17.4059
2013	Leaf	Jul	21.764	22.3162	20.428
2013	Leaf	Aug	17.5115	16.6346	16.4384
2013	Leaf	Sept	18.6122	20.5488	17.3592
2013	Leaf	Oct	5.93607	5.8976	5.97898
2014	Leaf	May	25.32	28.0283	27.0743
2014	Leaf	Jun	23.9016	24.7311	25.9291
2014	Leaf	Jul	19.3578	18.1348	17.0656
2014	Leaf	Aug	23.5758	21.1562	20.8979
2014	Leaf	Sept	15.1196	15.2169	14.1117
2014	Leaf	Oct	5.25857	5.73099	5.63943
2015	Leaf	May	27.2222	26.6153	26.7633
2015	Leaf	Jun	25.8543	23.1739	25.5141
2015	Leaf	Jul	18.2222	15.8519	16.037
2015	Leaf	Aug	29.9628	28.4437	29.7032
2015	Leaf	Sept	16.8218	16.1553	16.6099
2015	Leaf	Oct	12.9741	13.4617	13.2679
2012	Stem	May	0.865519	0.861675	1.78332
2012	Stem	Jun	0.908969	0.861675	0.660934
2012	Stem	Jul	0.910188	0.901128	0.674057
2012	Stem	Aug	1.33399	0.925068	1.36437
2012	Stem	Sept	1.78098	1.73768	2.14331
2012	Stem	Oct	0.909578	1.28843	0.430838
2013	Stem	May	0.454545	0.906149	0.891152
2013	Stem	Jun	0.888889	0.476515	0.907323
2013	Stem	Jul	1.00816	1.014	1.01108
2013	Stem	Aug	0.700701	1.08136	0.703518
2013	Stem	Sept	1.05158	1.04634	1.03755
2013	Stem	Oct	1.34551	1.37592	1.02689
2014	Stem	May	1.79346	1.75763	1.75442
2014	Stem	Jun	1.02191	0.987259	1.05495
2014	Stem	Jul	0.74205	0.805095	0.774027
2014	Stem	Aug	0.869498	0.853931	0.807017
2014	Stem	Sept	1.48735	1.42591	1.42292
2014	Stem	Oct	1.64264	1.64237	1.67
2015	Stem	May	1.0719	0.606869	0.839387
2015	Stem	Jun	0.79903	0.599486	0.666088
2015	Stem	Jul	0.349301	0.489755	0.489633
2015	Stem	Aug	1.32635	1.74346	1.53491
2015	Stem	Sept	1.23769	1.26411	1.2509
2015	Stem	Oct	1.25467	0.77	1.01233
2012	Root	May	10.363	9.14038	10.1119
2012	Root	Jun	6.99099	6.52885	6.6395
2012	Root	Jul	7.51314	8.34266	7.89025
2012	Root	Aug	7.89535	7.58909	7.10065
2012	Root	Sept	9.4181	9.71893	9.49967
2012	Root	Oct	5.78062	6.23996	5.78062
2013	Root	May	2.33801	3.61991	3.135
2013	Root	Jun	5.09596	5.23453	4.28571
2013	Root	Jul	8.10811	7.17029	7.70725
2013	Root	Aug	8.67014	8.99165	8.44981
2013	Root	Sept	10.5435	9.48387	9.27767
2013	Root	Oct	6.56397	6.38853	6.41361
2014	Root	May	10.0048	10.4688	10.3255
2014	Root	Jun	11.9446	11.4972	12.5997
2014	Root	Jul	7.67763	8.50939	8.12775
2014	Root	Aug	9.98137	10.5034	10.585
2014	Root	Sept	6.37462	6.23737	6.14868
2014	Root	Oct	10.1642	9.76173	9.58246
2015	Root	May	6.53769	4.01601	5.09259
2015	Root	Jun	5.71429	5.85657	5.78543
2015	Root	Jul	5.11288	5.12309	5.11798
2015	Root	Aug	7.21745	6.0425	6.62997
2015	Root	Sept	7.27745	9.69018	8.70419
2015	Root	Oct	8.90066	8.98148	7.78293

## Sheet: P-concentration
Sampling year	Plant organ	Sampling month	repeat-1	repeat-2	repeat-3
2012	Leaf	May	2.21395	2.21354	2.21807
2012	Leaf	Jun	1.69597	1.71839	1.67453
2012	Leaf	Jul	1.8528	1.86625	1.88174
2012	Leaf	Aug	1.34832	1.34777	1.34823
2012	Leaf	Sept	1.34992	1.35	1.35055
2012	Leaf	Oct	1.3149	1.31236	1.30954
2013	Leaf	May	2.31378	2.13752	2.36587
2013	Leaf	Jun	2.54811	2.39877	2.38452
2013	Leaf	Jul	1.76255	1.81664	1.68007
2013	Leaf	Aug	1.4863	1.54545	1.5759
2013	Leaf	Sept	1.6927	1.83656	1.73372
2013	Leaf	Oct	1.6411	1.5356	1.54924
2014	Leaf	May	2.76753	2.76468	2.66537
2014	Leaf	Jun	2.19721	2.32145	2.4216
2014	Leaf	Jul	2.31266	2.11214	1.9644
2014	Leaf	Aug	2.15619	1.9071	2.22445
2014	Leaf	Sept	1.87113	1.89684	1.813
2014	Leaf	Oct	0.742959	0.713341	0.7074
2015	Leaf	May	2.71085	2.73267	2.72176
2015	Leaf	Jun	2.36211	2.44146	2.38679
2015	Leaf	Jul	2.20968	2.31247	2.31608
2015	Leaf	Aug	2.18826	2.14793	2.11809
2015	Leaf	Sept	2.26737	2.31426	2.31805
2015	Leaf	Oct	1.78209	1.70382	1.69295
2012	Stem	May	0.0309598	0.0396383	0.0227722
2012	Stem	Jun	0.0232142	0.0308223	0.0315224
2012	Stem	Jul	0.0884316	0.11521	0.133296
2012	Stem	Aug	0.180657	0.120549	0.173082
2012	Stem	Sept	0.164271	0.163939	0.143816
2012	Stem	Oct	0.1629	0.153245	0.143078
2013	Stem	May	0.0747669	0.0605515	0.0549687
2013	Stem	Jun	0.0724948	0.0515026	0.0691953
2013	Stem	Jul	0.0667627	0.0682285	0.0784534
2013	Stem	Aug	0.0481731	0.0614761	0.0614761
2013	Stem	Sept	0.0744446	0.0917627	0.0564971
2013	Stem	Oct	0.133935	0.106803	0.0486707
2014	Stem	May	0.151633	0.152586	0.15723
2014	Stem	Jun	0.22635	0.233212	0.237362
2014	Stem	Jul	0.167727	0.159641	0.153912
2014	Stem	Aug	0.134031	0.131663	0.132398
2014	Stem	Sept	0.0621399	0.0645237	0.0620384
2014	Stem	Oct	0.0454112	0.0445621	0.0445066
2015	Stem	May	0.22485	0.252946	0.238898
2015	Stem	Jun	0.130886	0.163	0.146943
2015	Stem	Jul	0.149463	0.142547	0.135631
2015	Stem	Aug	0.170337	0.233063	0.2017
2015	Stem	Sept	0.140682	0.132656	0.136669
2015	Stem	Oct	0.13865	0.118196	0.128423
2012	Root	May	1.02795	1.00194	1.01692
2012	Root	Jun	0.889575	0.903967	0.901173
2012	Root	Jul	1.33885	1.33747	1.3397
2012	Root	Aug	1.33818	1.33818	1.33863
2012	Root	Sept	1.3362	1.33747	1.33509
2012	Root	Oct	1.33771	1.33771	1.33794
2013	Root	May	0.929384	0.80631	0.798056
2013	Root	Jun	0.961394	0.889793	0.830344
2013	Root	Jul	0.963213	0.856924	0.84827
2013	Root	Aug	1.08373	1.06647	1.09897
2013	Root	Sept	1.09603	1.12736	1.08571
2013	Root	Oct	1.24027	1.22654	1.23777
2014	Root	May	1.28926	1.3346	1.34786
2014	Root	Jun	1.44692	1.42121	1.4618
2014	Root	Jul	1.03748	1.10624	1.07385
2014	Root	Aug	1.30264	1.36094	1.27911
2014	Root	Sept	0.99032	0.95073	0.984963
2014	Root	Oct	1.24157	1.26289	1.24022
2015	Root	May	1.08072	1.09406	1.07804
2015	Root	Jun	2.5066	2.67728	2.59194
2015	Root	Jul	1.75969	1.86994	1.81481
2015	Root	Aug	2.36818	2.34192	2.35505
2015	Root	Sept	2.3464	2.30894	2.27148
2015	Root	Oct	2.25026	1.97222	2.37158
