# Supplementary material for: Seasonal variations in carbon, nitrogen and phosphorus concentrations and C:N:P stoichiometry in different organs of a Larix principis-rupprechtii Mayr. plantation in the Qinling Mountains, China
Source: PLoS One. 2017 Sep 22;12(9):e0185163. doi: 10.1371/journal.pone.0185163 (PMC5609765; doi:10.1371/journal.pone.0185163)
Supplement: S2 File — (ZIP) [file pone.0185163.s006.zip]

Archive with 3 entries (2 files):
- S2_File/S4_Table.docx
- S2_File/S5_Table.docx
- S2_File/
